# Supplementary material for: COVID-19 induced economic loss and ensuring food security for vulnerable groups: Policy implications from Bangladesh
Source: PLoS One. 2020 Oct 16;15(10):e0240709. doi: 10.1371/journal.pone.0240709 (PMC7567397; doi:10.1371/journal.pone.0240709)
Supplement: S1 File — (DO) [file pone.0240709.s004.do]

///Clear

clear
use "E:\Documents\Corona\final2.dta",


mlogit job s7aq02  dinc safe fm  edu mrd fem age ag1524 age2534 age3544 fem24 fem34 fem44 tland  rural i.id_02_code [pweight=hhwgt] , b(0) robust  

est sto m

margins, dydx(*) predict(outcome(1))
margins, dydx(*) predict(outcome(2))

esttab using corona1১.rtf, b(a2) se (2) starlevels (* 0.10 ** 0.05 *** 0.01) replace label nogap onecell
///Inverse mills ratio

drop p0 p1 p2 trnsp0 trnsp1 trnsp2 millsp1 millsp2 lndwage
//linear prediction for who are day labor in agriculture sector
predict p0 if e(sample), outcome(0)
predict p1 if e(sample), outcome(1)
predict p2 if e(sample), outcome(2)

replace p0=0 if p0==.
replace p1=0 if p1==.
replace p2=0 if p2==.

gen trnsp0=(p0*ln(p0))/(1-p0)
gen trnsp1=(p1*ln(p1))/(1-p1)
gen trnsp2=(p2*ln(p2))/(1-p2)

replace trnsp0=0 if trnsp0==.
replace trnsp1=0 if trnsp1==.
replace trnsp2=0 if trnsp2==.

//Inverse mills ratio
gen millsp1=2*ln(p1)+ trnsp0 +trnsp2
gen millsp2=2*ln(p2)+ trnsp0 +trnsp1

lab var millsp1 "Inverse mills ratio for ag day labor"
lab var millsp2 "Inverse mills ratio for nonag day labor"


//Predicted probabilities to be in ag and non ag day labour

predict p1 if e(sample), outcome(1)
predict p2 if e(sample), outcome(2)


/////Esimated daily wage equations farm sector

gen lndwage=ln(dwage)
lab var lndwage "ln of dwage"
replace lndwage=0 if lndwage==.


clear
use  "E:\Documents\Corona\final1.dta",

drop if lndwage==0 & dwag==1
drop if lndwage==0 & dwng==1


glm lndwage cpri edu mrd fem age ag1524 age2534 age3544 fem24 fem34 fem44 rural i.i.id_02_code millsp1 if dwag==1 , family(gaussian)  vce(bootstrap)
esttab using corona20001.rtf, b(a2) se (2) starlevels (* 0.10 ** 0.05 *** 0.01) replace label nogap onecell
drop yhat yhat1 yhat3 yhat4 yhat5 yhat6 yhat61 yhat62
predict yhat if dwag==1
sum yhat if dwag==1

gen agw=exp(yhat)
sum agw if dwag==1


/////Esimated daily wage equations nonfarm sector


glm lndwage cpri edu mrd fem age ag1524 age2534 age3544 fem24 fem34 fem44 rural i.i.id_02_code millsp2 if dwng==1 , family(gaussian)  vce(bootstrap)
esttab using corona200011.rtf, b(a2) se (2) starlevels (* 0.10 ** 0.05 *** 0.01) replace label nogap onecell
predict yhat1
sum yhat1 if dwng==1

replace yhat=0 if yhat==.
replace yhat1=0 if yhat1==.

gen nagw=exp(yhat1)
sum nagw if dwng==1

replace earner=1 if earner==0

//////// food expenditure model per capita daily 

///Very good result without division and district dummies


//Farm sector
///Total food expenditure 


gen htfxp=pdfxp * fm
lab var htfxp "HH level daily total food expenditure"

gen lnhtfx=ln(htfxp)
lab var lnhtfx "ln of htfxp hh level  total food expenditure"


////total wage income daily of a farm labor 

gen wain= agw * earner if dwag==1

lab var agw "Estimated daily wage of the agriculture labor"
lab var wain "Estimated daily total wage of the agriculture labor"

//log of total daily wage income

gen lntw=ln(wain)
lab var lntw "ln of wain"


//Nonfarm labor daily total wage income
gen wnain= nagw *earner if dwng==1

lab var wnain "Estimated daily total wage of the non agriculture labor"

gen lntnw=ln(wnain)
lab var lntnw "ln of wnain"


//total daily wage earning in the HH level total food expenditure


//Farm sector
bootstrap, rep (1000):reg lnhtfx  lntw dinc safe edu tland  rural fem age  if dwag==1 , robust
esttab using corona30101.rtf, b(a2) se (2) starlevels (* 0.10 ** 0.05 *** 0.01) replace label nogap onecell
predict yhat3
gen con1=exp(yhat3)
sum con1 if dwag==1

///Including division dummy

//Farm sector

bootstrap, rep (1000): reg lnhtfx   lntw dinc safe edu tland  rural fem age i.divco  if dwag==1 , robust
esttab using corona30110.rtf, b(a2) se (2) starlevels (* 0.10 ** 0.05 *** 0.01) replace label nogap onecell
predict yhat6
gen con2=exp(yhat6)
sum con2 if dwag==1


///Including division dummy

//Farm sector
bootstrap, rep (1000): reg lnhtfx   lntw  dinc safe edu tland  rural fem age i.i.id_02_code if dwag==1 , robust
esttab using corona30110.rtf, b(a2) se (2) starlevels (* 0.10 ** 0.05 *** 0.01) replace label nogap onecell
predict yhat7
gen con3=exp(yhat7)
sum con3 if dwag==1


///Nonfarm wage labor 

sum nagw


///Estimated income nonfarm wage labor

gen twnin= nagw * earner
lab var twnin "nagw X Earner estimated total income hh level non farm labor"

gen lntnw=ln(twnin)
lab var lntnw "ln of twnin"


//Nonfarm
bootstrap, rep (1000): reg lnhtfx  lntnw dinc safe edu tland  rural fem age  if dwng==1 , robust
esttab using corona31০.rtf, b(a2) se (2) starlevels (* 0.10 ** 0.05 *** 0.01) replace label nogap onecell
predict yhat8
gen con4=exp(yhat8)
sum con4 if dwng==1


///Including division dummy

//Non Farm sector
bootstrap, rep (1000): reg lnhtfx  lntnw dinc safe edu tland  rural fem age i.divco  if dwng==1 , robust
esttab using corona30110.rtf, b(a2) se (2) starlevels (* 0.10 ** 0.05 *** 0.01) replace label nogap onecell
predict yhat9
gen con5=exp(yhat9)
sum con5 if dwng==1


//District dummies dummies
bootstrap, rep (1000): reg lnhtfx  lntnw dinc safe edu tland  rural fem age i.id_02_code  if dwng==1 , robust

esttab using corona3120.rtf, b(a2) se (2) starlevels (* 0.10 ** 0.05 *** 0.01) replace label nogap onecell
predict yhat10
gen con6=exp(yhat10)
sum con6 if dwng==1


sort hhold
save "E:\Documents\Corona\final2.dta", replace

///Descriptive tables

clear
use "E:\Documents\Corona\final2.dta",


gen bari=0
replace bari=1 if divi=="BARISAL"

gen chit=0
replace chit=1 if divi=="CHITTAGONG"
gen dhk=0
replace dhk=1 if divi=="DHAKA"
gen khl=0
replace khl=1 if divi=="KHULNA"
gen myn=0
replace myn=1 if divi=="MYMENSINGH"
gen raj=0
replace raj=1 if divi=="RAJSHAHI"
gen ran=0
replace ran=1 if divi=="RANGPUR"

gen syl=0
replace syl=1 if divi=="SYLHET"


//Table 1
save "E:\Documents\Corona\final1.dta",replace
//No information total land for 120
//no information house= 3
clear
use "E:\Documents\Corona\final2.dta",


sum age fem  edu mrd rural fm earner ag1524 age2534 age3544     bari chit dhk khl myn raj ran syl
bysort job:sum age fem  edu mrd rural fm earner ag1524 age2534 age3544     bari chit dhk khl myn raj ran syl


kwallis age, by(job)
kwallis fem, by(job)
kwallis edu, by(job)
kwallis mrd, by(job)
kwallis fm, by(job)
kwallis earner, by(job)
kwallis rural, by(job)

kwallis ag1524, by(job)
kwallis age2534, by(job)

kwallis age3544 , by(job)

kwallis bari, by(job)
kwallis chit, by(job)
kwallis dhk, by(job)

kwallis khl, by(job)

kwallis myn, by(job)

kwallis raj, by(job)

kwallis ran, by(job)
kwallis syl, by(job)

ranksum age if job==0 | job==1, by(job)
ranksum age if job==0 | job==2, by(job)
ranksum age if job==1 | job==2, by(job)

ranksum fem if job==0 | job==1, by(job)
ranksum fem if job==0 | job==2, by(job)
ranksum fem if job==1 | job==2, by(job)


ranksum edu if job==0 | job==1, by(job)
ranksum edu if job==0 | job==2, by(job)
ranksum edu if job==1 | job==2, by(job)

ranksum mrd if job==0 | job==1, by(job)
ranksum mrd if job==0 | job==2, by(job)
ranksum mrd if job==1 | job==2, by(job)

ranksum rural if job==0 | job==1, by(job)
ranksum rural if job==0 | job==2, by(job)
ranksum rural if job==1 | job==2, by(job)

ranksum fm if job==0 | job==1, by(job)
ranksum fm if job==0 | job==2, by(job)
ranksum fm if job==1 | job==2, by(job)


ranksum earner if job==0 | job==1, by(job)
ranksum earner if job==0 | job==2, by(job)
ranksum earner if job==1 | job==2, by(job)

ranksum ag1524 if job==0 | job==1, by(job)
ranksum ag1524 if job==0 | job==2, by(job)
ranksum ag1524 if job==1 | job==2, by(job)


ranksum age2534 if job==0 | job==1, by(job)
ranksum age2534 if job==0 | job==2, by(job)
ranksum age2534 if job==1 | job==2, by(job)

ranksum age3544 if job==0 | job==1, by(job)
ranksum age3544 if job==0 | job==2, by(job)
ranksum age3544 if job==1 | job==2, by(job)

ranksum bari if job==0 | job==1, by(job)
ranksum bari if job==0 | job==2, by(job)
ranksum bari if job==1 | job==2, by(job)


ranksum chit if job==0 | job==1, by(job)
ranksum chit if job==0 | job==2, by(job)
ranksum chit if job==1 | job==2, by(job)

ranksum dhk if job==0 | job==1, by(job)
ranksum dhk if job==0 | job==2, by(job)
ranksum dhk if job==1 | job==2, by(job)

ranksum khl if job==0 | job==1, by(job)
ranksum khl if job==0 | job==2, by(job)
ranksum khl if job==1 | job==2, by(job)


ranksum myn if job==0 | job==1, by(job)
ranksum myn if job==0 | job==2, by(job)
ranksum myn if job==1 | job==2, by(job)

ranksum raj if job==0 | job==1, by(job)
ranksum raj if job==0 | job==2, by(job)
ranksum raj if job==1 | job==2, by(job)

ranksum ran if job==0 | job==1, by(job)
ranksum ran if job==0 | job==2, by(job)
ranksum ran if job==1 | job==2, by(job)

ranksum syl if job==0 | job==1, by(job)
ranksum syl if job==0 | job==2, by(job)
ranksum syl if job==1 | job==2, by(job)

////Table 2

gen nohom=0
replace nohom=1 if s7aq02<=0
lab var nohom "1= no homestead land"

///Landless dummy
gen lndless=0
replace lndless=1 if tland<=0
lab var lndless "1= no land"

///yearly income from social safety net

gen insfty= safe* 365
replace insfty=0 if insfty==.
lab var insfty "yearly income from Social safetynet program"

///Included in the social safetynet program
gen sfty=0
replace sfty=1 if insfty>0
lab var sfty "1= recives from social safetynet program"


gen tcxp= pdcxp * fm
gen tcn= pcdc * fm
lab var tcxp "daily expenditure on cereal hh level BDT"
lab var tcn "daily consumpion of cereal in grams HH level"


sum  nohom s7aq02 lndless tland dwage oinc sfty insfty htfxp tcn tcxp cpri 
bysort job: sum  nohom s7aq02 lndless tland dwage oinc sfty insfty htfxp tcn tcxp cpri 


kwallis nohom, by(job)
kwallis s7aq02, by(job)
kwallis lndless, by(job)
kwallis tland, by(job)
kwallis dwage, by(job)
kwallis oinc, by(job)
kwallis sfty, by(job)
kwallis insfty, by(job)
kwallis htfxp, by(job)
kwallis tcn, by(job)
kwallis tcxp, by(job)
kwallis cpri, by(job)


ranksum nohom if job==0 | job==1, by(job)
ranksum nohom if job==0 | job==2, by(job)
ranksum nohom if job==1 | job==2, by(job)


ranksum s7aq02 if job==0 | job==1, by(job)
ranksum s7aq02 if job==0 | job==2, by(job)
ranksum s7aq02 if job==1 | job==2, by(job)

ranksum lndless if job==0 | job==1, by(job)
ranksum lndless if job==0 | job==2, by(job)
ranksum lndless if job==1 | job==2, by(job)


ranksum tland if job==0 | job==1, by(job)
ranksum tland if job==0 | job==2, by(job)
ranksum tland if job==1 | job==2, by(job)

ranksum dwage if job==0 | job==1, by(job)
ranksum dwage if job==0 | job==2, by(job)
ranksum dwage if job==1 | job==2, by(job)


ranksum oinc if job==0 | job==1, by(job)
ranksum oinc if job==0 | job==2, by(job)
ranksum oinc if job==1 | job==2, by(job)

ranksum sfty if job==0 | job==1, by(job)
ranksum sfty if job==0 | job==2, by(job)
ranksum sfty if job==1 | job==2, by(job)


ranksum insfty if job==0 | job==1, by(job)
ranksum insfty if job==0 | job==2, by(job)
ranksum insfty if job==1 | job==2, by(job)


ranksum htfxp if job==0 | job==1, by(job)
ranksum htfxp if job==0 | job==2, by(job)
ranksum htfxp if job==1 | job==2, by(job)


ranksum tcn if job==0 | job==1, by(job)
ranksum tcn if job==0 | job==2, by(job)
ranksum tcn if job==1 | job==2, by(job)

ranksum tcxp if job==0 | job==1, by(job)
ranksum tcxp if job==0 | job==2, by(job)
ranksum tcxp if job==1 | job==2, by(job)

ranksum cpri if job==0 | job==1, by(job)
ranksum cpri if job==0 | job==2, by(job)
ranksum cpri if job==1 | job==2, by(job)
